# Supplementary material for: Efforts to Identify and Combat Antimicrobial Resistance in Uganda: A Systematic Review
Source: Trop Med Infect Dis. 2021 May 24;6(2):86. doi: 10.3390/tropicalmed6020086 (PMC8163190; doi:10.3390/tropicalmed6020086)
Supplement: Supplementary file 1 [file tropicalmed-06-00086-s001.zip]

Archive with 2 entries (2 files):
- Supp1_Tefero_Search syntax_Uganda AMR.pdf
- Supp2_Tefero_Standley_Full list included articles.xlsx
